# Supplementary material for: Benign/Cancer Diagnostics Based on X-Ray Diffraction: Comparison of Data Analytics Approaches
Source: Cancers (Basel). 2025 May 14;17(10):1662. doi: 10.3390/cancers17101662 (PMC12109960; doi:10.3390/cancers17101662)
Supplement: Supplementary file 1 [file cancers-17-01662-s001.zip]

Archive with 2 entries (2 files):
- Figure S1.pdf
- Table S1. List of abbreviations.pdf
